# Supplementary material for: When Did Carcharocles megalodon Become Extinct? A New Analysis of the Fossil Record
Source: PLoS One. 2014 Oct 22;9(10):e111086. doi: 10.1371/journal.pone.0111086 (PMC4206505; doi:10.1371/journal.pone.0111086)
Supplement: File S1 — Code to calculate the distribution of inferred dates of extinction of Carcharocles megalodon using the Optimal Linear Estimation (OLE) model. (R) [file pone.0111086.s002.r]

#### Supplementary information – Megalodon extinction code

## clear the memory
rm(list=ls())
library(raster)
ddf<-read.csv("~/Desktop/Meg Supp Inf/meg.data.csv")
dd<-na.omit(ddf)


## optimal linear estimation function
OLE <- function(data, alpha){
	## sort the data
	sights <- rev(sort(data))
	
	## calculate the number of sightings (in this case the number of fossil finds)
	k <- length(sights)
	
	##
	v <- (1/(k-1)) * sum(log((sights[1] - sights[k])/(sights[1] - sights[2:(k-1)])))
	
	##
	e <- matrix(rep(1,k), ncol=1)
	
	SL<-(-log(1-alpha/2)/length(sights))^-v
	SU<-(-log(alpha/2)/length(sights))^-v
	myfun <- function(i,j,v){(gamma(2*v+i)*gamma(v+j))/(gamma(v+i)*gamma(j))}
	lambda <- outer(1:k, 1:k, myfun, v=v)
	lambda <- ifelse(lower.tri(lambda), lambda, t(lambda)) # make symmetric
	a <- as.vector(solve(t(e)%*%solve(lambda)%*%e)) * solve(lambda)%*%e
	
	## calculate the lower confidence interval
	lowerCI<-max(sights) + ((max(sights)-min(sights))/(SL-1))
	
	## calculate the upper confidence interval
	upperCI<-max(sights) + ((max(sights)-min(sights))/(SU-1))
	
	## calculates the time of extinction
	extest<-sum(t(a)%*%sights)
	
	## put the results into a data from
	res<-data.frame(Estimate=extest, lowerCI=lowerCI, upperCI=upperCI)
	
	##return the results
	return(res)	
	}
	

### number of simulations
sims<-seq(1:10000)

save.res<-NULL

for(i in 1:length(sims)){

	## incorporate uncertainty by drawing dates used in the calculation from a uniform distribution
	error.dates<-runif(length(dd$Ma_max), dd$Ma_min, dd$Ma_max)
	
	##normalise the dates to increasing values
	norm.dates<-sort(max(dd$Ma_max)-error.dates)
	
	## calculate extinction times	
	res<-OLE(norm.dates, 0.05)
	
	##revert data to decreasing values  and  save results
	save.res[[i]]<-max(dd$Ma_max)-as.numeric(res[1])
	
}

## the modal data extinction
mode.ext<-modal(round(save.res,5))
mode.ext

## the earliest date of extinction
min.ext<-min(save.res)
min.ext

## the latest date of extinction
max.ext<-max(save.res)
max.ext
